# Supplementary material for: Boosting Evaporative Cooling Performance with Microporous Aerogel
Source: Micromachines (Basel). 2023 Jan 15;14(1):219. doi: 10.3390/mi14010219 (PMC9862351; doi:10.3390/mi14010219)
Supplement: Supplementary file 1 [file micromachines-14-00219-s001.zip]

Archive with 1 entries (1 files):
- micromachines-2159815-supplementary.pdf
